# Supplementary material for: Immunohistochemistry as a tool for identifying EGFR amplification in CNS tumors
Source: Brain Pathol. 2026 Jan 28;36(4):e70073. doi: 10.1111/bpa.70073 (PMC13239168; doi:10.1111/bpa.70073)
Supplement: Supplementary file 2 — Supplementary Table S1. Detailed histopathological and molecular results of the cohort. [file BPA-36-e70073-s002.xlsx]

## Sheet: Feuil1
Histological diagnosis (before molecular analyses)	Integrated diagnosis	IHC EGFR Method 1 (score)	IHC EGFR method 2	EGFR status (CNV and FISH)	Comments
astrocytoma (grade 2), IDH-mutant	astrocytoma (grade 2), IDH-mutant	negative (0)	negative	disomy
astrocytoma (grade 2), IDH-mutant	astrocytoma (grade 2), IDH-mutant	negative (0)	negative	disomy
astrocytoma (grade 2), IDH-mutant	astrocytoma (grade 2), IDH-mutant	negative (0)	negative	disomy
astrocytoma (grade 2), IDH-mutant	astrocytoma (grade 2), IDH-mutant	negative (0)	negative	gain
astrocytoma (grade 4), IDH-mutant	astrocytoma (grade 4), IDH-mutant	negative (0)	negative	disomy
astrocytoma (grade 4), IDH-mutant	astrocytoma (grade 4), IDH-mutant	negative (0)	negative	disomy
astrocytoma (grade 4), IDH-mutant	astrocytoma (grade 4), IDH-mutant	negative (0)	negative	disomy
astrocytoma (grade 4), IDH-mutant	astrocytoma (grade 4), IDH-mutant	negative (0)	negative	disomy
astrocytoma (grade 4), IDH-mutant	astrocytoma (grade 4), IDH-mutant	negative (80)	negative	disomy
astrocytoma (grade 4), IDH-mutant	astrocytoma (grade 4), IDH-mutant	negative (0)	negative	gain
astrocytoma (grade 4), IDH-mutant	astrocytoma (grade 4), IDH-mutant	negative (0)	negative	gain
astrocytoma (grade 4), IDH-mutant	astrocytoma (grade 4), IDH-mutant	negative (0)	negative	gain
astrocytoma (grade 4), IDH-mutant	astrocytoma (grade 4), IDH-mutant	negative (20)	negative	gain
embryonal tumor	CNS neuroblastoma, FOXR2-activated	negative (0)	negative	disomy
embryonal tumor	CNS tumor, with EP300::BCOR fusion	negative (0)	negative	gain
pediatric-type diffuse glioma	diffuse astrocytoma, MYBL1-altered	negative (0)	negative	disomy
pediatric-type diffuse glioma	diffuse astrocytoma, MYBL1-altered	negative (0)	negative	disomy
glioneuronal tumor	diffuse glioneuronal tumor with oligodendroglioma-like features and nuclear clusters	negative (60)	negative	disomy
diffuse hemispheric glioma, H3 G34-mutant	diffuse hemispheric glioma, H3 G34-mutant	negative (0)	negative	disomy
diffuse hemispheric glioma, H3 G34-mutant	diffuse hemispheric glioma, H3 G34-mutant	negative (0)	negative	disomy
diffuse hemispheric glioma, H3 G34-mutant	diffuse hemispheric glioma, H3 G34-mutant	negative (0)	negative	gain
diffuse midline glioma, H3K27-altered (EZHIP overexpressed)	diffuse midline glioma, H3K27-altered (EZHIP overexpressed)	positive (240)	positive	amplification
diffuse midline glioma, H3K27-altered (EZHIP overexpressed)	diffuse midline glioma, H3K27-altered (EZHIP overexpressed)	negative (0)	negative	disomy
diffuse midline glioma, H3K27-altered (EZHIP overexpressed)	diffuse midline glioma, H3K27-altered (EZHIP overexpressed)	negative (0)	negative	gain
diffuse midline glioma, H3K27-altered (H3K27M mutant)	diffuse midline glioma, H3K27-altered (H3K27M mutant)	negative (0)	negative	disomy
diffuse midline glioma, H3K27-altered (H3K27M mutant)	diffuse midline glioma, H3K27-altered (H3K27M mutant)	negative (0)	negative	disomy
diffuse midline glioma, H3K27-altered (H3K27M mutant)	diffuse midline glioma, H3K27-altered (H3K27M mutant)	negative (0)	negative	disomy
diffuse midline glioma, H3K27-altered (H3K27M mutant)	diffuse midline glioma, H3K27-altered (H3K27M mutant)	negative (0)	negative	disomy
diffuse midline glioma, H3K27-altered (H3K27M mutant)	diffuse midline glioma, H3K27-altered (H3K27M mutant)	negative (0)	negative	disomy
diffuse midline glioma, H3K27-altered (H3K27M mutant)	diffuse midline glioma, H3K27-altered (H3K27M mutant)	negative (0)	negative	disomy
diffuse midline glioma, H3K27-altered (H3K27M mutant)	diffuse midline glioma, H3K27-altered (H3K27M mutant)	negative (0)	negative	disomy
diffuse midline glioma, H3K27-altered (H3K27M mutant)	diffuse midline glioma, H3K27-altered (H3K27M mutant)	negative (120)	negative	disomy
diffuse midline glioma, H3K27-altered (H3K27M mutant)	diffuse midline glioma, H3K27-altered (H3K27M mutant)	negative (0)	negative	gain
diffuse midline glioma, H3K27-altered (H3K27M mutant)	diffuse midline glioma, H3K27-altered (H3K27M mutant)	negative (0)	negative	gain
diffuse pediatric-type high-grade glioma, H3-wildtype and IDH-wildtype	diffuse pediatric-type high-grade glioma, H3-wildtype and IDH-wildtype	positive (240)	positive	amplification
diffuse pediatric-type high-grade glioma, H3-wildtype and IDH-wildtype	diffuse pediatric-type high-grade glioma, H3-wildtype and IDH-wildtype	negative (0)	negative	disomy
diffuse pediatric-type high-grade glioma, H3-wildtype and IDH-wildtype	diffuse pediatric-type high-grade glioma, H3-wildtype and IDH-wildtype	negative (0)	negative	disomy
diffuse pediatric-type high-grade glioma, H3-wildtype and IDH-wildtype	diffuse pediatric-type high-grade glioma, H3-wildtype and IDH-wildtype	negative (0)	negative	disomy
diffuse pediatric-type high-grade glioma, H3-wildtype and IDH-wildtype	diffuse pediatric-type high-grade glioma, H3-wildtype and IDH-wildtype	negative (0)	negative	disomy
diffuse pediatric-type high-grade glioma, H3-wildtype and IDH-wildtype	diffuse pediatric-type high-grade glioma, H3-wildtype and IDH-wildtype	negative (0)	negative	disomy
diffuse pediatric-type high-grade glioma, H3-wildtype and IDH-wildtype	diffuse pediatric-type high-grade glioma, H3-wildtype and IDH-wildtype	negative (0)	negative	disomy
diffuse pediatric-type high-grade glioma, H3-wildtype and IDH-wildtype	diffuse pediatric-type high-grade glioma, H3-wildtype and IDH-wildtype	negative (0)	negative	disomy
diffuse pediatric-type high-grade glioma, H3-wildtype and IDH-wildtype	diffuse pediatric-type high-grade glioma, H3-wildtype and IDH-wildtype	negative (0)	negative	disomy
diffuse pediatric-type high-grade glioma, H3-wildtype and IDH-wildtype	diffuse pediatric-type high-grade glioma, H3-wildtype and IDH-wildtype	negative (0)	negative	disomy
diffuse pediatric-type high-grade glioma, H3-wildtype and IDH-wildtype	diffuse pediatric-type high-grade glioma, H3-wildtype and IDH-wildtype	negative (0)	negative	disomy
diffuse pediatric-type high-grade glioma, H3-wildtype and IDH-wildtype	diffuse pediatric-type high-grade glioma, H3-wildtype and IDH-wildtype	negative (0)	negative	disomy
diffuse pediatric-type high-grade glioma, H3-wildtype and IDH-wildtype	diffuse pediatric-type high-grade glioma, H3-wildtype and IDH-wildtype	negative (0)	negative	disomy
diffuse pediatric-type high-grade glioma, H3-wildtype and IDH-wildtype	diffuse pediatric-type high-grade glioma, H3-wildtype and IDH-wildtype	negative (0)	negative	disomy
diffuse pediatric-type high-grade glioma, H3-wildtype and IDH-wildtype	diffuse pediatric-type high-grade glioma, H3-wildtype and IDH-wildtype	negative (100)	negative	disomy
diffuse pediatric-type high-grade glioma, H3-wildtype and IDH-wildtype	diffuse pediatric-type high-grade glioma, H3-wildtype and IDH-wildtype	negative (0)	negative	gain
diffuse pediatric-type high-grade glioma, H3-wildtype and IDH-wildtype	diffuse pediatric-type high-grade glioma, H3-wildtype and IDH-wildtype	negative (0)	negative	gain
diffuse pediatric-type high-grade glioma, H3-wildtype and IDH-wildtype	diffuse pediatric-type high-grade glioma, H3-wildtype and IDH-wildtype	negative (0)	negative	gain
diffuse pediatric-type high-grade glioma, H3-wildtype and IDH-wildtype	diffuse pediatric-type high-grade glioma, H3-wildtype and IDH-wildtype	negative (0)	negative	gain
diffuse pediatric-type high-grade glioma, H3-wildtype and IDH-wildtype	diffuse pediatric-type high-grade glioma, H3-wildtype and IDH-wildtype	negative (50)	negative	gain
diffuse pediatric-type high-grade glioma, H3-wildtype and IDH-wildtype	diffuse pediatric-type high-grade glioma, H3-wildtype and IDH-wildtype	positive (200)	negative	gain
diffuse pediatric-type high-grade glioma, H3-wildtype and IDH-wildtype	diffuse pediatric-type high-grade glioma, H3-wildtype and IDH-wildtype	negative (30)	positive	gain	EGFR mutation
ganglioglioma	ganglioglioma	negative (0)	negative	disomy
ganglioglioma	ganglioglioma	negative (0)	negative	disomy
ganglioglioma	ganglioglioma	negative (0)	negative	disomy
ganglioglioma	ganglioglioma	negative (0)	negative	disomy
ganglioglioma	ganglioglioma	negative (0)	negative	disomy
ganglioglioma	ganglioglioma	negative (0)	negative	disomy
ganglioglioma	ganglioglioma	negative (0)	negative	gain
adult-type diffuse glioma without microvascular proliferation or necrosis	glioblastoma, IDH-wildtype	negative (90)	positive	amplification	gain and subclonal amplification
adult-type diffuse glioma without microvascular proliferation or necrosis	glioblastoma, IDH-wildtype	positive (200)	positive	amplification
adult-type diffuse glioma without microvascular proliferation or necrosis	glioblastoma, IDH-wildtype	positive (270)	positive	amplification
adult-type diffuse glioma without microvascular proliferation or necrosis	glioblastoma, IDH-wildtype	positive (270)	positive	amplification
adult-type diffuse glioma without microvascular proliferation or necrosis	glioblastoma, IDH-wildtype	positive (270)	positive	amplification
adult-type diffuse glioma without microvascular proliferation or necrosis	glioblastoma, IDH-wildtype	positive (270)	positive	amplification
adult-type diffuse glioma without microvascular proliferation or necrosis	glioblastoma, IDH-wildtype	positive (270)	positive	amplification
adult-type diffuse glioma without microvascular proliferation or necrosis	glioblastoma, IDH-wildtype	positive (270)	positive	amplification
adult-type diffuse glioma without microvascular proliferation or necrosis	glioblastoma, IDH-wildtype	positive (270)	positive	amplification
adult-type diffuse glioma without microvascular proliferation or necrosis	glioblastoma, IDH-wildtype	positive (270)	positive	amplification
glioblastoma, IDH-wildtype	glioblastoma, IDH-wildtype	negative (180)	positive	amplification	intra-tumoral heterogeneity for the staining
glioblastoma, IDH-wildtype	glioblastoma, IDH-wildtype	negative (180)	positive	amplification	intra-tumoral heterogeneity for the staining
glioblastoma, IDH-wildtype	glioblastoma, IDH-wildtype	negative (180)	positive	amplification	intra-tumoral heterogeneity for the staining
glioblastoma, IDH-wildtype	glioblastoma, IDH-wildtype	negative (180)	positive	amplification	intra-tumoral heterogeneity for the staining
glioblastoma, IDH-wildtype	glioblastoma, IDH-wildtype	negative (180)	positive	amplification	intra-tumoral heterogeneity for the staining
glioblastoma, IDH-wildtype	glioblastoma, IDH-wildtype	negative (180)	positive	amplification	intra-tumoral heterogeneity for the staining
glioblastoma, IDH-wildtype	glioblastoma, IDH-wildtype	negative (180)	positive	amplification	intra-tumoral heterogeneity for the staining
glioblastoma, IDH-wildtype	glioblastoma, IDH-wildtype	negative (180)	positive	amplification	intra-tumoral heterogeneity for the staining
glioblastoma, IDH-wildtype	glioblastoma, IDH-wildtype	negative (180)	positive	amplification	intra-tumoral heterogeneity for the staining
glioblastoma, IDH-wildtype	glioblastoma, IDH-wildtype	negative (180)	positive	amplification	gain and subclonal amplification
glioblastoma, IDH-wildtype	glioblastoma, IDH-wildtype	negative (60)	positive	amplification	gain and subclonal amplification
glioblastoma, IDH-wildtype	glioblastoma, IDH-wildtype	negative (60)	positive	amplification	gain and subclonal amplification
glioblastoma, IDH-wildtype	glioblastoma, IDH-wildtype	positive (200)	positive	amplification
glioblastoma, IDH-wildtype	glioblastoma, IDH-wildtype	positive (200)	positive	amplification
glioblastoma, IDH-wildtype	glioblastoma, IDH-wildtype	positive (200)	positive	amplification
glioblastoma, IDH-wildtype	glioblastoma, IDH-wildtype	positive (200)	positive	amplification
glioblastoma, IDH-wildtype	glioblastoma, IDH-wildtype	positive (240)	positive	amplification
glioblastoma, IDH-wildtype	glioblastoma, IDH-wildtype	positive (240)	positive	amplification
glioblastoma, IDH-wildtype	glioblastoma, IDH-wildtype	positive (240)	positive	amplification
glioblastoma, IDH-wildtype	glioblastoma, IDH-wildtype	positive (240)	positive	amplification
glioblastoma, IDH-wildtype	glioblastoma, IDH-wildtype	positive (240)	positive	amplification
glioblastoma, IDH-wildtype	glioblastoma, IDH-wildtype	positive (240)	positive	amplification
glioblastoma, IDH-wildtype	glioblastoma, IDH-wildtype	positive (240)	positive	amplification
glioblastoma, IDH-wildtype	glioblastoma, IDH-wildtype	positive (240)	positive	amplification
glioblastoma, IDH-wildtype	glioblastoma, IDH-wildtype	positive (240)	positive	amplification
glioblastoma, IDH-wildtype	glioblastoma, IDH-wildtype	positive (270)	positive	amplification
glioblastoma, IDH-wildtype	glioblastoma, IDH-wildtype	positive (270)	positive	amplification
glioblastoma, IDH-wildtype	glioblastoma, IDH-wildtype	positive (270)	positive	amplification
glioblastoma, IDH-wildtype	glioblastoma, IDH-wildtype	positive (270)	positive	amplification
glioblastoma, IDH-wildtype	glioblastoma, IDH-wildtype	positive (270)	positive	amplification
glioblastoma, IDH-wildtype	glioblastoma, IDH-wildtype	negative (0)	negative	disomy
glioblastoma, IDH-wildtype	glioblastoma, IDH-wildtype	negative (0)	negative	disomy
glioblastoma, IDH-wildtype	glioblastoma, IDH-wildtype	negative (0)	negative	disomy
glioblastoma, IDH-wildtype	glioblastoma, IDH-wildtype	negative (0)	negative	disomy
glioblastoma, IDH-wildtype	glioblastoma, IDH-wildtype	negative (0)	negative	disomy
glioblastoma, IDH-wildtype	glioblastoma, IDH-wildtype	negative (0)	negative	disomy
glioblastoma, IDH-wildtype	glioblastoma, IDH-wildtype	negative (0)	negative	disomy
glioblastoma, IDH-wildtype	glioblastoma, IDH-wildtype	negative (0)	negative	disomy
glioblastoma, IDH-wildtype	glioblastoma, IDH-wildtype	negative (0)	negative	disomy
glioblastoma, IDH-wildtype	glioblastoma, IDH-wildtype	negative (0)	negative	disomy
glioblastoma, IDH-wildtype	glioblastoma, IDH-wildtype	negative (0)	negative	disomy
glioblastoma, IDH-wildtype	glioblastoma, IDH-wildtype	negative (0)	negative	disomy
glioblastoma, IDH-wildtype	glioblastoma, IDH-wildtype	negative (0)	negative	disomy
glioblastoma, IDH-wildtype	glioblastoma, IDH-wildtype	negative (0)	negative	disomy
glioblastoma, IDH-wildtype	glioblastoma, IDH-wildtype	negative (0)	negative	disomy
glioblastoma, IDH-wildtype	glioblastoma, IDH-wildtype	negative (0)	negative	disomy
glioblastoma, IDH-wildtype	glioblastoma, IDH-wildtype	negative (0)	negative	disomy
glioblastoma, IDH-wildtype	glioblastoma, IDH-wildtype	negative (0)	negative	disomy
glioblastoma, IDH-wildtype < 55 years-old	glioblastoma, IDH-wildtype	negative (15)	negative	disomy
glioblastoma, IDH-wildtype < 55 years-old	glioblastoma, IDH-wildtype	negative (60)	negative	disomy
glioblastoma, IDH-wildtype < 55 years-old	glioblastoma, IDH-wildtype	positive (200)	negative	gain
glioblastoma, IDH-wildtype < 55 years-old	glioblastoma, IDH-wildtype	positive (210)	negative	gain	EGFR mutation
glioblastoma, IDH-wildtype < 55 years-old	glioblastoma, IDH-wildtype	negative (30)	positive	gain	EGFR mutation
glioblastoma, IDH-wildtype < 55 years-old	glioblastoma, IDH-wildtype	positive (270)	positive	amplification
glioblastoma, IDH-wildtype < 55 years-old	glioblastoma, IDH-wildtype	positive (270)	positive	amplification
glioblastoma, IDH-wildtype < 55 years-old	glioblastoma, IDH-wildtype	positive (270)	positive	amplification
pleomorphic xanthoastrocytoma vs.glioblastoma	glioblastoma, IDH-wildtype	negative (90)	positive	amplification	gain and subclonal amplification
pleomorphic xanthoastrocytoma vs.glioblastoma	glioblastoma, IDH-wildtype	positive (270)	positive	amplification
pleomorphic xanthoastrocytoma vs.glioblastoma	glioblastoma, IDH-wildtype	positive (270)	positive	amplification
pleomorphic xanthoastrocytoma vs.glioblastoma	glioblastoma, IDH-wildtype	positive (270)	positive	amplification
pleomorphic xanthoastrocytoma vs.glioblastoma	glioblastoma, IDH-wildtype	positive (270)	positive	amplification
pleomorphic xanthoastrocytoma vs.glioblastoma	glioblastoma, IDH-wildtype	positive (270)	positive	amplification
pleomorphic xanthoastrocytoma vs.glioblastoma	glioblastoma, IDH-wildtype	positive (270)	positive	amplification
pleomorphic xanthoastrocytoma vs.glioblastoma	glioblastoma, IDH-wildtype	positive (270)	positive	amplification
pleomorphic xanthoastrocytoma vs.glioblastoma	glioblastoma, IDH-wildtype	positive (270)	positive	amplification
pleomorphic xanthoastrocytoma vs.glioblastoma	glioblastoma, IDH-wildtype	positive (300)	positive	amplification
pleomorphic xanthoastrocytoma vs.glioblastoma	glioblastoma, IDH-wildtype	negative (0)	negative	gain
pleomorphic xanthoastrocytoma vs.glioblastoma	glioblastoma, IDH-wildtype	negative (0)	negative	gain
pleomorphic xanthoastrocytoma vs.glioblastoma	glioblastoma, IDH-wildtype	negative (0)	negative	gain
pleomorphic xanthoastrocytoma vs.glioblastoma	glioblastoma, IDH-wildtype	negative (0)	negative	gain
pleomorphic xanthoastrocytoma vs.glioblastoma	glioblastoma, IDH-wildtype	negative (0)	negative	gain
pleomorphic xanthoastrocytoma vs.glioblastoma	glioblastoma, IDH-wildtype	negative (0)	negative	gain
pleomorphic xanthoastrocytoma vs.glioblastoma	glioblastoma, IDH-wildtype	negative (0)	negative	gain
pleomorphic xanthoastrocytoma vs.glioblastoma	glioblastoma, IDH-wildtype	negative (0)	negative	gain
pleomorphic xanthoastrocytoma vs.glioblastoma	glioblastoma, IDH-wildtype	negative (0)	negative	gain
pleomorphic xanthoastrocytoma vs.glioblastoma	glioblastoma, IDH-wildtype	negative (0)	negative	gain
pleomorphic xanthoastrocytoma vs.glioblastoma	glioblastoma, IDH-wildtype	negative (0)	negative	gain
pleomorphic xanthoastrocytoma vs.glioblastoma	glioblastoma, IDH-wildtype	negative (0)	negative	gain
pleomorphic xanthoastrocytoma vs.glioblastoma	glioblastoma, IDH-wildtype	negative (0)	negative	gain
pleomorphic xanthoastrocytoma vs.glioblastoma	glioblastoma, IDH-wildtype	negative (100)	negative	gain
pleomorphic xanthoastrocytoma vs.glioblastoma	glioblastoma, IDH-wildtype	negative (120)	negative	gain
pleomorphic xanthoastrocytoma vs.glioblastoma	glioblastoma, IDH-wildtype	negative (120)	negative	gain
pleomorphic xanthoastrocytoma vs.glioblastoma	glioblastoma, IDH-wildtype	negative (50)	negative	gain
pleomorphic xanthoastrocytoma vs.glioblastoma	glioblastoma, IDH-wildtype	negative (0)	negative	gain
pleomorphic xanthoastrocytoma vs.glioblastoma	glioblastoma, IDH-wildtype	negative (0)	negative	gain
pleomorphic xanthoastrocytoma vs.glioblastoma	glioblastoma, IDH-wildtype	negative (0)	negative	gain
pleomorphic xanthoastrocytoma vs.glioblastoma	glioblastoma, IDH-wildtype	negative (0)	negative	gain
pleomorphic xanthoastrocytoma vs.glioblastoma	glioblastoma, IDH-wildtype	negative (0)	negative	gain
polymorphous low-grade neuroepithelial tumor of the young vs.glioblastoma	glioblastoma, IDH-wildtype	negative (0)	negative	gain
polymorphous low-grade neuroepithelial tumor of the young vs.glioblastoma	glioblastoma, IDH-wildtype	negative (0)	negative	gain
adult-type diffuse glioma without microvascular proliferation or necrosis	glioma, NEC	negative (0)	negative	disomy
adult-type diffuse glioma without microvascular proliferation or necrosis	glioma, NEC	negative (0)	negative	disomy
adult-type diffuse glioma without microvascular proliferation or necrosis	glioma, NEC	negative (0)	negative	disomy
adult-type diffuse glioma without microvascular proliferation or necrosis	glioma, NEC	negative (0)	negative	disomy
adult-type diffuse glioma without microvascular proliferation or necrosis	glioma, NEC	negative (0)	negative	disomy
adult-type diffuse glioma without microvascular proliferation or necrosis	glioma, NEC	negative (0)	negative	disomy
adult-type diffuse glioma without microvascular proliferation or necrosis	glioma, NEC	negative (0)	negative	disomy
adult-type diffuse glioma without microvascular proliferation or necrosis	glioma, NEC	negative (0)	negative	gain
adult-type diffuse glioma without microvascular proliferation or necrosis	glioma, NEC	negative (0)	negative	gain
adult-type diffuse glioma without microvascular proliferation or necrosis	glioma, NEC	negative (0)	negative	gain
adult-type diffuse glioma without microvascular proliferation or necrosis	glioma, NEC	negative (0)	negative	gain
gliosis vs.glioma	gliosis	negative (0)	negative	disomy
gliosis vs.glioma	gliosis	negative (0)	negative	disomy
gliosis vs.glioma	gliosis	negative (0)	negative	disomy
gliosis vs.glioma	gliosis	negative (0)	negative	disomy
gliosis vs.glioma	gliosis	negative (0)	negative	disomy
gliosis vs.glioma	gliosis	negative (0)	negative	disomy
gliosis vs.glioma	gliosis	negative (0)	negative	gain
high-grade astrocytoma with piloid features vs.glioblastoma	high-grade astrocytoma with piloid features	negative (0)	negative	disomy
high-grade astrocytoma with piloid features vs.glioblastoma	high-grade astrocytoma with piloid features	negative (0)	negative	disomy
high-grade astrocytoma with piloid features vs.glioblastoma	high-grade astrocytoma with piloid features	negative (0)	negative	disomy
high-grade astrocytoma with piloid features vs.glioblastoma	high-grade astrocytoma with piloid features	negative (0)	negative	disomy
high-grade astrocytoma with piloid features vs.glioblastoma	high-grade astrocytoma with piloid features	negative (0)	negative	disomy
high-grade astrocytoma with piloid features vs.glioblastoma	high-grade astrocytoma with piloid features	negative (0)	negative	gain
infant-type hemispheric glioma	infant-type hemispheric glioma	negative (0)	negative	disomy
infant-type hemispheric glioma	infant-type hemispheric glioma	negative (0)	negative	disomy
glioneuronal tumor	neuroepithelial tumor, PATZ1-fused	negative (0)	negative	disomy
adult-type diffuse glioma without microvascular proliferation or necrosis	oligodendroglioma (grade 2), IDH-mutant and 1p/19q-codeleted	negative (0)	negative	disomy
adult-type diffuse glioma without microvascular proliferation or necrosis	oligodendroglioma (grade 2), IDH-mutant and 1p/19q-codeleted	negative (0)	negative	disomy
pilocytic astrocytoma	pilocytic astrocytoma	negative (0)	negative	disomy
pilocytic astrocytoma	pilocytic astrocytoma	negative (0)	negative	disomy
pilocytic astrocytoma	pilocytic astrocytoma	negative (0)	negative	disomy
pilocytic astrocytoma	pilocytic astrocytoma	negative (0)	negative	disomy
pilocytic astrocytoma	pilocytic astrocytoma	negative (0)	negative	gain
pilocytic astrocytoma	pilocytic astrocytoma	negative (0)	negative	gain
pleomorphic xanthoastrocytoma vs.glioblastoma	pleomorphic xanthoastrocytoma (grade 3)	negative (0)	negative	gain
pleomorphic xanthoastrocytoma vs.glioblastoma	pleomorphic xanthoastrocytoma (grade 3)	negative (0)	negative	gain
CNV: copy number variation; CNS: central nervous system; FISH: fluorescence in situ hybridization; IHC: immunohistochemistry; NEC: not elsewhere classified
